# Supplementary material for: Eosinophils, basophils and myeloid-derived suppressor cells in chronic Loa loa infection and its treatment in an endemic setting
Source: PLoS Negl Trop Dis. 2024 May 21;18(5):e0012203. doi: 10.1371/journal.pntd.0012203 (PMC11147522; doi:10.1371/journal.pntd.0012203)
Supplement: S1 File — (XLSX) [file pntd.0012203.s003.xlsx]

## Sheet: Sheet 1
Characteristics					Eosinophils							Basophils		MDSC		Circulating Cytokines
Match number	Loa loa status	Sex	Age (yrs)	Microfilaraemia (mf/ml)	Eosinophils (%)	CD123 MFI	CD125 MFI	CD193 MFI	CD16 (%)	CX3CR1 (%)	CD69 MFI	Basophils (%)	CD193 MFI	PMN-MDSC (%)	M-MDSC (%)	GM-CSF (pg/ml)	INFg (pg/ml)	IL-1b (pg/ml)	IL-4 (pg/ml)	IL-5 (pg/ml)	IL-6 (pg/ml	IL-10 (pg/ml)	TNFa (pg/ml)
1	LL-	f	15	NA	2.65	20.8	60.4	109	31	7.06	23.3	0.17	163	16.6	2.25	1.33105	1.78927	0.879269	1.88529	0.6077	2.6648	3.08788	1.72021
1	MF-	f	9	NA	10.2	17.5	33.2	146	16.9	2.18	17.5	0.82	184	0.89	1.06	1.30984	1.53788	5.01527	2.83536	0.989966	2.47077	2.05809	2.66389
1	MF+	f	14	21	26.7	41.8	42	87.4	14.5	3.3	17.6	0.4	129	0.74	0.42	1.2469	0.710905	2.36668	1.88529	2.04938	5.32083	1.82946	1.25821
2	LL-	f	17	NA	1.8	9.59	43.4	137	18.1	4.64	17.6	0.37	157	0.59	2.17	1.7654	1.71608	3.92733	3.49794	0.696586	3.58463	1.75508	5.07153
2	MF-	f	25	NA	4.19	9.42	46.7	189	16.4	5.29	17.5	0.67	223	0.33	0.35	1.60508	1.78927	5.59016	2.43218	0.660663	2.8353	1.90476	2.49118
2	MF+	f	19	1	13.1	73.4	38.7	178	16.9	6.21	21.3	0.16	172	17.2	0.47	2.01448	1.99591	2.60108	2.04996	1.44435	4.55934	2.78823	1.57138
3	LL-	f	19	NA	3.04	29.1	23.5	89	20.8	4.67	22.7	0.37	93.1	4.57	0.051	0.525217	0.539995	3.22219	1.0349	0.05582	0.506014	2.93706	0.800825
3	MF-	f	22	NA	24.2	42.5	22.4	110	16.8	3.83	15.2	0.69	164	12.2	0.21	0.986301	0.886946	0.659449	0.0005	1.35887	2.04788	1.10075	1.38046
3	MF+	f	17	1150	8.96	46.9	44.9	164	7.18	3.76	21.5	0.4	154	0.7	2.35	0.695536	0.736936	1.93955	1.2146	0.0005	3.71003	0.704097	1.08282
4	LL-	f	43	NA	5.06	15.6	16.6	107	8.75	0.92	17.3	0.94	99.1	7.42	0.16	0.620406	0.390074	6.79662	1.16867	0.324299	1.2336	0.0005	0.775735
4	MF-	f	62	NA	12.6	89.8	18.3	40.2	4.03	3.64	15.2	0.17	66.4	0.33	0.012	1.10405	1.25161	2.13784	1.40468	0.0005	1.84778	0.901738	1.04054
4	MF+	f	50	166	38.3	122	23.4	69.6	7.97	1.35	17.2	0.51	77.6	1.48	0.28	0.0005	2.09236	2.84057	2.47158	2.61576	4.7633	0.0005	2.35941
5	LL-	f	46	NA	6.05	22.4	22.6	186	13.1	3.69	17	0.53	159	0.17	0.047	0.457782	0.246638	2.36668	1.12341	0.103635	4.06229	0.137892	1.24322
5	MF-	f	46	NA	11.1	38.9	46	126	16	11.2	17.8	0.29	179	0.96	0.51	NA	NA	NA	NA	NA	NA	NA	NA
5	MF+	f	50	901	7.98	25.4	26.1	67	10.8	3.33	13.9	0.19	120	3.19	0.071	1.28875	1.80773	2.36668	2.10588	1.08967	4.06229	1.8482	1.83915
6	LL-	f	57	NA	4.98	15.2	14.8	86.6	23.1	1.58	14.5	0.27	113	9.49	0.76	NA	NA	NA	NA	NA	NA	NA	NA
6	MF-	f	60	NA	5.85	22	38.4	121	14.6	1.74	15.9	0.49	169	0.92	0.27	0.882397	0.40005	3.22219	1.0349	0.505326	0.810603	0.574609	0.72653
6	MF+	f	65	41	20.8	63.3	30.2	101	16.8	3.06	18.2	0.21	183	0.27	0.35	1.28875	1.75254	2.28975	2.21925	1.3324	2.69296	1.50255	1.38046
7	LL-	f	>60	NA	1.8	23.3	17.2	80	20.9	1.88	16.1	0.24	148	7.29	0.8	0.321102	0.186821	0.242921	0.416661	0.060151	0.080316	0.369052	0.248725
7	MF-	f	72	NA	12.3	121	27.3	78.6	14.9	4.91	17.8	0.34	111	0.69	1.32	1.71911	1.55538	0.574763	3.21478	1.56925	4.32505	1.73665	2.39683
7	MF+	f	90	11	8	28.9	37.1	137	9.58	6.55	17.1	0.57	204	2.41	0.56	2.19832	2.80751	8.38251	0.0005	1.22773	4.59314	4.16996	2.93957
8	LL-	m	31	NA	0.99	18.3	28.5	142	23.8	4.75	22.7	0.56	199	0.2	0.29	0.414811	0.710905	2.31533	0.0005	0.215996	1.25456	0.422376	0.355983
8	MF-	m	30	NA	19.2	149	22.7	103	13.7	3.56	16.9	0.44	113	2.23	0.07	1.89463	0.776711	2.01331	2.53108	2.24878	3.46069	1.81078	3.14147
8	MF+	m	27	3	17.7	22	28.4	86.8	5.17	2.82	16.6	0.3	124	15.1	0.1	1.60508	1.35015	2.23883	2.61112	1.49837	3.24743	3.57404	2.21166
9	LL-	f	25	NA	1.65	11	26	164	30.2	3.25	20.3	0.51	156	0.6	0.57	0.548463	0.246638	2.68036	1.0936	0.447976	0.810603	0.857867	0.750969
9	MF-	f	35	NA	12.6	18.9	29.6	104	11.3	2.76	14.9	0.25	77.9	1.29	0.18	0.0005	0.944274	4.12949	2.14345	1.02957	14.45	0.0005	2.12092
9	MF+	f	19	1	11.2	55.4	25.9	81.9	9.09	1.49	15.4	0.15	98.2	7.94	0.42	1.37379	1.77087	4.10049	3.2363	1.46051	3.15747	6.34745	2.72226
10	LL-	f	2	NA	2.24	27.5	35	174	13.2	4.28	33.4	0.15	163	0.2	0.046	1.85911	2.01508	2.28975	3.47589	0.0005	3.24743	1.68168	2.6252
10	MF-	f	6	NA	19.2	26.6	30.9	132	11.5	1.96	17.8	0.35	132	1.91	0.29	0.94806	0.763357	1.84234	1.52012	0.989966	2.17685	2.29448	1.41166
10	MF+	f	4	4	7.42	27.7	24.9	81.1	18	3.34	22	0.21	117	4	0.012	0.938582	2.21008	1.74652	2.83536	1.48212	17.4966	0.0005	2.06707
11	LL-	m	2	NA	5.33	27.5	29.4	128	17.9	7.81	21.5	0.18	135	7.55	0.13	0.0005	1.88224	2.52236	3.38815	1.03953	2.581	0.0005	4.56575
11	MF-	m	8	NA	11	31.6	22.5	84.7	17	2.98	17.3	0.25	168	28.4	0.11	1.61637	1.82626	0.625058	3.30111	1.5857	3.74162	7.11902	2.19341
11	MF+	m	5	31	12.7	53	27.1	92.8	10.4	6.25	19	0.14	111	2.96	0.046	0.712648	0.506045	0.730224	0.852753	0.883009	2.17685	4.97926	0.532539
12	LL-	m	31	NA	3.02	9.03	26	181	17.2	3.59	19.6	0.48	173	1.34	0.47	0.91034	0.598712	3.00283	1.16867	0.404245	1.21279	0.574609	0.839053
12	MF-	m	21	NA	32.1	16.8	31.8	125	4.75	1.98	19.7	0.41	118	2.11	0.17	2.05086	1.14025	1.37821	4.20182	1.55829	2.95104	1.75508	2.12092
12	MF+	m	35	1	24.5	57.4	29	120	25.4	6.21	28.2	0.3	132	1.46	0.2	1.22615	0.858831	4.07153	2.354	3.82314	4.66096	2.17535	1.80489
13	LL-	f	8	NA	4.14	24.5	21.3	143	21.3	1.79	13.1	0.47	194	0.25	0.22	2.33611	2.45176	2.44422	4.08568	1.43897	5.07452	3.39521	5.16497
13	MF-	f	13	NA	2.99	34.4	16.4	88.8	17.9	2.82	16.3	0.12	132	5.26	0.16	0.747317	0.102256	0.694512	0.414646	0.339149	1.11091	1.24649	0.575906
13	MF+	f	6	95	52.7	19	14.5	67	10	1.08	17	0.42	75.8	19.4	0.37	0.266019	0.11818	1.14069	0.32742	0.199445	0.955745	0.857867	0.392494
14	LL-	f	35	NA	4.14	93	19.4	75.3	12.3	1.96	19	0.052	88.4	4.16	0.13	0.387081	0.410143	3.86993	0.935145	0.137694	1.49444	1.05358	0.383216
14	MF-	f	22	NA	NA	NA	NA	NA	NA	NA	NA	NA	NA	15.5	0.2	2.59276	2.28973	0.322067	2.89754	3.98161	6.30375	0.0005	3.79172
14	MF+	f	32	11150	34.3	40.9	43.1	141	9.56	10.4	17.1	0.67	148	10.1	0.58	NA	NA	NA	NA	NA	NA	NA	NA
