# Supplementary material for: Eosinophils, basophils and myeloid-derived suppressor cells in chronic Loa loa infection and its treatment in an endemic setting
Source: PLoS Negl Trop Dis. 2024 May 21;18(5):e0012203. doi: 10.1371/journal.pntd.0012203 (PMC11147522; doi:10.1371/journal.pntd.0012203)
Supplement: S2 File — (XLSX) [file pntd.0012203.s004.xlsx]

## Sheet: Sheet 1
Characteristics							Eosinophils							Basophils		MDSC		Circulating Cytokines
Participant number	Sex	Age (yrs)	Day of treatment	Stool microscopy	Loa microfilaraemia (mf/ml)	Mansonella microfilaraemia (mf/ml)	Eosinophils (%)	CD123 MFI	CD125 MFI	CD193 MFI	CD16 (%)	CX3CR1 (%)	CD69 MFI	Basophils (%)	CD193 MFI	PMN-MDSC (%)	M-MDSC (%)	GM-CSF (pg/ml)	INFg (pg/ml)	IL-1b (pg/ml)	IL-4 (pg/ml)	IL-5 (pg/ml)	IL-6 (pg/ml)	IL-10 (pg/ml)	TNFa (pg/ml)
1	m	72	0	Negative	8600	0	13	37.3	40.4	141	15	3.76	17.6	0.52	188	5.8	3.01	1.77704	2.19031	4.33347	1.84934	1.10988	3.90086	1.64535	1.68674
1	m	72	14	NA	2000	50	30.9	57	31.1	97.6	9.04	2.29	16.8	0.88	154	5.3	2.58	1.02505	1.46859	1.31207	1.83145	1.95118	3.49153	1.86699	2.24831
1	m	72	168	NA	NA	NA	19.8	40.4	35.3	129	12	4.13	18.2	0.89	212	3.3	0.97	1.04462	1.10916	2.60108	2.16232	0.742154	2.8353	2.0775	2.80069
2	m	50	0	NA	8350	0	12.1	17.1	35	139	13.8	7.27	26.6	0.28	160	9.35	0.2	1.39532	1.86351	3.41677	1.70797	0.783772	7.72802	4.12337	6.29404
2	m	50	14	NA	4300	0	18.3	19.6	36	148	15.4	5.92	26.1	0.35	211	1.08	0.7	1.91842	3.26679	2.97565	2.96015	1.39078	7.68845	4.97926	3.08048
2	m	50	168	NA	1250	0	7.07	10.1	30.6	106	13.7	10.1	25.9	0.43	119	2.63	0.55	1.04462	0.66003	1.1617	1.00601	0.288009	0.540548	2.19508	0.185182
3	m	27	0	NA	25100	0	16.9	29.8	40.4	162	8.73	4.01	20.8	0.44	138	3.12	0.44	0.809376	0.0196163	0.0005	1.16867	0.625228	0.918501	1.96184	1.08282
3	m	27	14	NA	22150	0	18.9	29.1	36	154	5.39	1.92	20.6	0.43	136	8.72	0.23	0.220138	0.0740479	0.0005	0.130941	0.543138	0.272991	2.09696	0.205357
3	m	27	168	NA	3700	0	3.6	22.9	37.7	170	13.7	2.12	24.5	0.52	159	4.85	0.34	0.986301	0.112737	0.0005	1.13842	0.456056	0.793189	1.14863	1.72021
4	m	66	0	Negative	9850	0	20.2	75.2	47.7	114	18.3	4.29	16.6	0.29	192	6.73	0.1	0.845613	1.33353	2.65388	2.43218	1.2122	2.04788	4.42833	1.97836
4	m	66	14	NA	1500	50	15.9	65.2	48.7	85.1	19.5	4.58	15	0.47	166	3.64	0.37	0.967118	0.635197	1.03751	2.01296	0.327994	3.74162	2.91567	0.839053
4	m	66	168	NA	4200	0	23.9	58.9	36.8	120	10.4	2.83	13.1	0.68	200	22.4	0.89	0.900993	0.351336	1.35606	1.5537	0.555899	1.51707	1.66348	1.04054
5	f	32	0	Trichuris	14350	0	34.3	40.9	43.1	141	9.56	10.4	17.1	0.67	148	10.1	0.58	0.532924	0.410143	0.879269	1.23005	0.760581	0.161801	1.22999	0.401871
5	f	32	14	NA	3700	0	37.8	58	33.9	118	12.2	7.96	18.9	0.64	138	7.74	0.24	0.756075	0.66003	1.09904	2.33459	2.9434	3.00952	3.04459	1.05456
5	f	32	168	NA	9700	0	12.3	25.4	38.2	170	9.26	4.1	18.2	1.08	179	NA	NA	0.387081	0.341944	1.46789	0.773335	0.443951	1.13099	6.1698	0.877988
6	m	35	0	Negative	33200	300	13.2	78.8	32.3	119	16.5	7.43	18.2	0.21	156	19.7	2	1.60508	1.82626	4.71678	4.46069	1.72991	2.8353	0.0005	3.28516
6	m	35	14	NA	29850	50	21.8	81.9	28.2	134	7.16	8.06	14.3	0.29	155	8.75	0.17	0.604138	0.776711	5.19576	2.83536	1.95118	0.708608	0.0005	2.97962
6	m	35	168	NA	38550	0	4.83	38.2	26.1	206	8.6	8.43	19.4	0.31	156	1.77	0.26	1.19523	1.10916	4.01374	1.63877	0.68756	1.17159	0.0005	2.51019
7	m	80	0	Strongyloides	8500	350	31	24.1	41.4	110	12.1	8.3	18.5	0.64	118	7.34	0.52	0.986301	0.22325	3.33309	1.83145	0.577338	0.0005	5.37037	1.25821
7	m	80	14	NA	2350	300	29.6	16.9	36.8	101	9.02	6.4	16.9	0.7	92	9.51	2.91	1.00561	0.0740479	0.93758	0.660017	0.807135	0.0005	5.81739	0.702422
7	m	80	168	NA	600	100	NA	NA	NA	NA	NA	NA	NA	NA	NA	13.3	0.14	1.73065	1.78927	5.46834	3.83365	0.509492	0.0005	2.45609	3.06022
8	m	55	0	Hookworm	13800	450	14.8	44	29.3	77.6	5.97	7.72	17.1	0.29	93.5	2.47	0.27	1.14428	0.929805	1.53624	1.29257	5.11508	2.04788	1.90476	0.44036
8	m	55	14	NA	3450	200	36.1	32.8	28.7	86.4	8.55	8.81	16.4	0.52	93.7	2.84	1.02	0.836501	0.844911	1.1198	1.0641	2.76935	2.41631	2.15568	0.690492
8	m	55	168	NA	100	0	5.11	23.3	35.7	125	9.89	12.9	20.4	0.37	145	0.98	0.23	0.465101	1.06316	0.918004	1.52012	0.620834	1.42735	0.390018	0.666887
9	f	76	0	Negative	9400	50	25.9	52.6	40.7	118	9.08	3.96	18.5	0.24	127	1.24	0.017	0.791467	0.803707	0.860116	1.23005	2.56092	3.67855	0.0005	0.82623
9	f	76	14	NA	1900	0	39.7	55.4	32.7	104	6.72	6.25	20.8	0.32	132	2.36	0.065	1.17476	1.60832	2.92145	1.63877	4.95601	2.581	0.0005	0.957925
9	f	76	168	NA	3150	0	4.74	25.2	36.2	146	9.26	3.36	17.3	0.19	144	7.15	0.22	1.1241	1.77087	3.58539	1.67324	1.00477	3.64715	0.0005	1.16929
10	m	72	0	NA	6700	0	17.5	25.7	43.1	92	6.49	7.09	20.6	0.2	83.3	7.42	0.33	0.76487	0.685266	1.1198	1.32426	1.04452	5.21483	0.0005	0.248725
10	m	72	14	NA	1500	0	56.2	42	28	47	4.42	3.8	16.8	0.35	67.5	14.7	0.5	0.791467	1.78927	0.860116	0.991677	8.81877	3.49153	0.0005	0.271889
10	m	72	168	NA	100	0	12.8	14	41.6	130	6.97	4.46	20.6	0.62	120	6.67	0.31	1.28875	1.35015	2.21347	1.27683	0.669598	4.93544	0.0005	1.25821
11	m	60	0	Trichuris	4450	0	19.5	44.5	49.5	129	19.2	7	24.7	0.32	144	1.31	0.21	NA	NA	NA	NA	NA	NA	NA	NA
11	m	60	14	NA	3800	0	21.5	76.8	32.1	97.8	4.79	4.42	16.6	0.19	120	2.08	1.23	NA	NA	NA	NA	NA	NA	NA	NA
11	m	60	168	NA	650	0	6.02	31.1	49.6	220	11.8	3.64	27.3	0.58	225	4.55	0.042	NA	NA	NA	NA	NA	NA	NA	NA
12	m	62	0	Negative	15550	0	13.3	52.4	40.4	108	7.57	6.75	19	0.13	117	6.68	1.31	NA	NA	NA	NA	NA	NA	NA	NA
12	m	62	14	NA	300	0	39	48	41.6	133	8.32	5.24	21.3	0.37	145	2.13	0.1	NA	NA	NA	NA	NA	NA	NA	NA
12	m	62	168	NA	4850	0	9.21	41.1	35.5	146	9.28	6.96	20.6	0.37	202	6.4	0.26	NA	NA	NA	NA	NA	NA	NA	NA
13	m	67	0	Hookworm	11650	150	23.8	76.4	29.8	78.6	20.4	11.5	15.5	0.28	136	4.71	0.38	0.0005	0.0005	0.479056	0.453638	4.1613	0.845923	0.731199	0.174841
13	m	67	14	NA	3850	100	36.3	42	29.3	75	6.28	6.46	13.6	0.48	125	6.98	0.63	0.0005	0.0005	0.0874245	0.0619056	0.607699	0.199506	2.91567	0.0152805
13	m	67	168	NA	100	0	8.93	37.7	37.5	179	18.4	5.65	17.1	0.77	247	13.4	0.12	0.0005	0.0005	1.65212	1.18391	0.56017	3.03891	2.31451	1.49076
14	f	47	0	Negative	16850	0	15.2	54.4	36.9	127	15.1	6.65	18.5	0.42	203	9.89	1.01	1.03482	1.12467	0.918004	1.29257	0.0005	5.39188	4.85831	2.19341
14	f	47	14	NA	1900	0	39.1	130	17.3	50	11.9	3.79	14.1	0.54	129	27.3	1.99	1.40612	1.35015	1.77034	3.08663	0.0005	6.26647	5.54337	0.586972
14	f	47	168	NA	100	0	5.91	93.8	30.5	120	17.5	5.86	19.4	0.48	209	20.3	1.82	0.380266	0.0829106	0.037384	0.338413	0.0005	3.2776	4.76202	0.304271
15	f	81	0	Negative	43350	200	NA	NA	NA	NA	NA	NA	NA	NA	NA	4.86	0.32	NA	NA	NA	NA	NA	NA	NA	NA
15	f	81	14	NA	10750	0	NA	NA	NA	NA	NA	NA	NA	NA	NA	8.18	0.28	NA	NA	NA	NA	NA	NA	NA	NA
15	f	81	168	NA	5350	0	NA	NA	NA	NA	NA	NA	NA	NA	NA	7.27	0.23	NA	NA	NA	NA	NA	NA	NA	NA
16	f	74	0	Ascaris, trichuris	17800	0	29.3	38.7	33.2	58	7.42	5.24	16.6	0.17	59.1	14.3	0.2	0.502351	0.635197	0.526074	0.747541	0.916719	0.955745	0.651076	0.632117
16	f	74	14	NA	5100	0	NA	NA	NA	NA	NA	NA	NA	NA	NA	15	0.27	0.687035	0.238715	1.18283	1.2146	0.452011	1.44958	3.52912	0.655211
16	f	74	168	NA	6850	0	9.74	25.7	38.2	102	7.21	4.29	18.5	0.35	79.5	5.49	0.19	0.791467	1.00302	3.16704	1.50343	0.492884	2.74958	1.59132	1.97836
17	f	60	0	NA	15200	100	13.8	9.24	32.5	99.6	9.79	3.57	22	0.54	130	17.9	1.27	0.0005	1.57296	2.52236	2.67169	0.0005	0.0005	0.0005	1.39603
17	f	60	14	NA	5450	0	18	11.3	20.8	79.3	12.8	2.12	18.9	0.61	134	6.92	1.25	0.0005	0.750096	1.49057	1.50343	0.0005	0.0005	0.0005	1.34951
17	f	60	168	NA	9350	0	4.76	68.2	33.5	223	14.8	9.06	23.1	0.47	161	6.66	0.34	0.0005	8.18251	5.37725	5.13949	0.0005	0.0005	0.0005	1.89095
18	f	69	0	Negative	13200	0	21.6	53.5	34.6	80.2	20	6.82	22	0.26	123	16.4	0.55	0.314777	0.0005	0.235998	0.611978	0.306003	0.0005	0.299626	0.156847
18	f	69	14	NA	700	0	25.9	64.4	24.5	67.3	19.3	2.88	53.1	0.26	116	13.5	0.069	0.827425	0.0005	0.918004	1.18391	0.936118	0.0005	5.05213	4.8399
18	f	69	168	NA	750	0	8.79	30.5	32.5	141	21.6	3.84	18.5	0.48	198	5.93	0.018	1.7654	0.0005	1.93955	2.06854	0.313286	0.0005	0.829069	1.44312
19	f	82	0	Negative	8350	0	26.2	49.3	30.3	84.3	8.14	2.28	16.1	0.33	113	5.95	0.4	0.157634	0.0439798	0.448671	0.684582	0.484634	0.845923	1.16475	0.140971
19	f	82	14	NA	1100	0	23	50.4	25	82.6	18.9	2.81	33.9	0.42	118	30.3	0.64	0.782566	0.586758	0.642169	1.10847	0.598984	3.00952	3.023	4.16273
19	f	82	168	NA	1850	0	7.86	39.6	29.8	188	14.8	2.95	18.5	0.39	239	13	0.93	0.957573	0.4411	0.134981	0.398674	0.324299	1.15122	1.02254	0.44036
20	m	60	0	NA	5350	0	20	68.8	31.6	76	11.6	0.95	24.9	0.29	56.6	NA	NA	0.393943	0.0005	0.494538	1.02042	1.09471	0.437463	2.15568	0.0910532
20	m	60	14	NA	NA	NA	23.7	83.5	24.1	103	6.4	1.77	18	0.29	136	16.5	0.12	0.94806	0.0005	0.879269	0.866281	1.85403	1.97193	3.35086	1.27326
20	m	60	168	NA	350	0	0.82	64	31.4	126	49.2	2.76	27.5	0.46	172	NA	NA	0.572079	0.0005	1.05789	0.611978	0.447976	3.12768	1.62727	0.450223
21	m	57	0	Negative	6250	0	21.3	20.6	63.1	187	17.6	6.31	28.4	0.36	176	6.87	0.041	NA	NA	NA	NA	NA	NA	NA	NA
21	m	57	14	NA	NA	NA	26.3	19.9	36.9	103	9.32	3.76	20.1	0.6	136	4.07	0.17	NA	NA	NA	NA	NA	NA	NA	NA
21	m	57	168	NA	NA	NA	6.91	20.1	38.7	151	19.1	5.83	23.1	1.11	179	0.58	0.69	NA	NA	NA	NA	NA	NA	NA	NA
22	f	40	0	Negative	7650	0	11	35.7	36.6	82.4	12	2.72	20.1	0.098	144	9.69	0.38	0.919721	0.166518	0.0005	0.0005	0.0005	0.0005	0.0005	0.0005
22	f	40	14	NA	550	0	21.8	30.5	27.1	84.7	8.12	3.46	18.9	0.23	133	1.62	1.13	1.90651	1.14025	0.0005	0.0005	0.0005	0.0005	0.0005	0.0005
22	f	40	168	NA	NA	NA	6.4	18.5	29.1	103	9.31	5.8	22.2	0.34	156	5.14	0.058	1.09407	0.803707	0.0005	0.0005	0.0005	0.0005	0.0005	0.0005
23	f	42	0	NA	6500	0	25.5	40.4	29.1	125	13.7	3.41	19	0.3	182	6.76	0.00529	NA	NA	NA	NA	NA	NA	NA	NA
23	f	42	14	NA	600	0	43.9	97.3	19.6	62.6	14.3	1.04	25.7	0.33	129	NA	NA	NA	NA	NA	NA	NA	NA	NA	NA
23	f	42	168	NA	500	0	5.93	17.3	30.5	92.4	29.2	2.51	27	0.6	122	2.05	0.17	NA	NA	NA	NA	NA	NA	NA	NA
24	f	46	0	NA	7500	50	10	38.9	30.3	147	24.2	3.52	19.6	0.35	186	NA	NA	1.66179	1.21939	0.822249	1.99455	0.746749	6.26647	0.843422	1.50676
24	f	46	14	NA	1000	50	15.7	49.6	31.2	156	28.1	3.31	21.5	0.24	170	13.7	0.00855	0.479871	2.09236	0.574763	1.02042	0.936118	2.25564	0.814808	1.05456
24	f	46	168	NA	1350	0	6.13	21.3	24.2	92	32.3	1.7	21.5	0.44	109	3.82	0.097	0.327479	0.0246137	0.151428	0.289337	0.263348	1.82333	0.0404081	0.0874397
25	f	79	0	NA	7950	0	10.8	49.8	28	121	20.3	4.67	21.2	0.38	161	9.67	0.26	0.845613	0.0005	3.27754	1.79587	1.15567	0.0005	2.19508	2.22996
25	f	79	14	NA	7550	0	14.2	53.9	22.7	114	13.3	2.66	16.4	0.33	151	21.5	1.47	0.687035	0.0005	1.03751	1.18391	0.807135	0.0005	3.06622	0.521923
25	f	79	168	NA	7400	0	NA	NA	NA	NA	NA	NA	NA	NA	NA	21	0.52	0.13617	0.0005	0.0925454	0.114689	0.176451	0.0005	0.0743583	0.0309215
26	f	62	0	Hookworm, trichuris	5500	0	7.46	57.4	26.4	102	23.1	3.5	24.5	0.12	217	7.16	0.32	0.487321	0.539995	0.526074	0.963254	0.509492	0.0005	1.16475	2.49118
26	f	62	14	NA	700	0	11.2	94.4	24	76.7	24.4	6.04	24.5	0.094	211	12.1	0.13	0.845613	0.929805	1.86652	2.33459	1.81999	0.0005	7.56299	1.92575
26	f	62	168	NA	250	0	2.81	38.9	27.2	88.8	44.4	7.46	21	0.14	185	23.2	0.13	1.1241	0.0377955	0.419079	0.935145	0.183918	0.0005	0.638072	0.72653
